# Supplementary material for: Ultrasound-Assisted “Green” Extraction (UAE) of Antioxidant Compounds (Betalains and Phenolics) from Opuntia stricta var. Dilenii’s Fruits: Optimization and Biological Activities
Source: Antioxidants (Basel). 2021 Nov 8;10(11):1786. doi: 10.3390/antiox10111786 (PMC8614683; doi:10.3390/antiox10111786)
Supplement: Supplementary file 1 [file antioxidants-10-01786-s001.zip]

Archive with 1 entries (1 files):
- antioxidants-1423555-supplementary.pdf
